# Supplementary material for: A Standardized Clinical Case-Based Assessment for Evaluating Medical Students' Oral Spanish Communication Skills
Source: MedEdPORTAL. 2025 Apr 17;21:11518. doi: 10.15766/mep_2374-8265.11518 (PMC12003672; doi:10.15766/mep_2374-8265.11518)
Supplement: Supplementary file 1 — Precourse Self-Assessment Video.mp4Patient-Provider Interaction Checklist.docxSP Case Spanish.docxSP Case English.docxSP Pilot Case 1 Spanish.docxSP Pilot Case 1 English.docxSP Pilot Case 2 Spanish.docxSP Pilot Case 2 English.docxSP Pilot Case 3 Spanish.docxSP Pilot Case 3 English.docxFacilitators Guide.docx [file mep_2374-8265.11518-s001.zip]

Archive with 12 entries (12 files):
- A. Precourse Self-Assessment Video.mp4
- B. Patient-Provider Interaction Checklist.docx
- C. SP Case Spanish.docx
- D. SP Case English.docx
- E. SP Pilot Case 1 Spanish.docx
- F. SP Pilot Case 1 English.docx
- G. SP Pilot Case 2 Spanish.docx
- H. SP Pilot Case 2 English.docx
- I. SP Pilot Case 3 Spanish.docx
- J. SP Pilot Case 3 English.docx
- K. Facilitators Guide.docx
- _Educational Summary Report_11518.pdf
